# Supplementary material for: Epigenetic scores derived in saliva are associated with gestational age at birth
Source: Clin Epigenetics. 2024 Jun 29;16:84. doi: 10.1186/s13148-024-01701-2 (PMC11218140; doi:10.1186/s13148-024-01701-2)
Supplement: Supplementary file 2 — Additional file2 [file 13148_2024_1701_MOESM2_ESM.xlsx]

## Sheet: Sheet1
EpiScore	CpG_Site	Coefficient
ADAMTS	cg00063174	-0.00795985
ADAMTS	cg00638202	0.00489603
ADAMTS	cg00988050	-0.00588881
ADAMTS	cg01557754	0.00127773
ADAMTS	cg01598009	-0.0200384
ADAMTS	cg02443816	-0.000512863
ADAMTS	cg02711608	0.011318
ADAMTS	cg02812767	0.0126021
ADAMTS	cg02902617	0.00441867
ADAMTS	cg02927747	0.00375729
ADAMTS	cg02981078	-0.0111385
ADAMTS	cg03607573	0.0035425
ADAMTS	cg03636183	0.012369
ADAMTS	cg03725309	0.00370908
ADAMTS	cg03796735	0.00581941
ADAMTS	cg04321303	0.000177163
ADAMTS	cg05681670	0.00842395
ADAMTS	cg06624020	-0.000504614
ADAMTS	cg06690548	0.00183248
ADAMTS	cg07573872	0.0305079
ADAMTS	cg07755493	0.00306424
ADAMTS	cg08810007	-0.0168601
ADAMTS	cg09458394	-0.000351105
ADAMTS	cg10314139	0.016884
ADAMTS	cg10840994	0.000493533
ADAMTS	cg11071401	-0.00191606
ADAMTS	cg11252953	0.0143288
ADAMTS	cg11688093	-0.00319135
ADAMTS	cg12678451	-0.020792
ADAMTS	cg12800266	0.0105372
ADAMTS	cg13054523	0.00663721
ADAMTS	cg13633881	0.074257
ADAMTS	cg14854503	0.00287804
ADAMTS	cg15114651	0.00164221
ADAMTS	cg15342087	0.00461935
ADAMTS	cg15351186	-0.000911256
ADAMTS	cg15644756	-0.0646482
ADAMTS	cg15748304	-0.00317041
ADAMTS	cg16246188	-0.00999309
ADAMTS	cg16963852	0.00446598
ADAMTS	cg17417856	0.00706759
ADAMTS	cg17501210	0.0457041
ADAMTS	cg17969853	0.010871
ADAMTS	cg18204120	-0.00241529
ADAMTS	cg18731761	0.00272933
ADAMTS	cg19019972	-0.00295715
ADAMTS	cg21819468	-0.00436131
ADAMTS	cg22989419	0.00250568
ADAMTS	cg23152742	-0.00287093
ADAMTS	cg25523753	-0.00237039
ADAMTS	cg26664161	-0.00584507
Adiponectin	cg00134210	0.000150357
Adiponectin	cg00210249	-0.00509772
Adiponectin	cg00472758	-0.0220563
Adiponectin	cg00574958	0.0115791
Adiponectin	cg03172931	-0.0210579
Adiponectin	cg03618918	-0.0589707
Adiponectin	cg04946709	-0.00492398
Adiponectin	cg05925497	-0.00132919
Adiponectin	cg06500161	-0.0725189
Adiponectin	cg06690548	0.00222006
Adiponectin	cg07504977	-0.0531311
Adiponectin	cg07628841	0.0197306
Adiponectin	cg07816873	0.00246326
Adiponectin	cg08370839	0.00689057
Adiponectin	cg08438920	-0.00605846
Adiponectin	cg08685733	0.00223842
Adiponectin	cg09469355	0.00637452
Adiponectin	cg10739556	0.0123862
Adiponectin	cg10950358	-0.00762889
Adiponectin	cg11199036	0.016231
Adiponectin	cg11643285	0.116583
Adiponectin	cg12068280	-0.0158743
Adiponectin	cg12086806	0.00497834
Adiponectin	cg13723431	-0.000304686
Adiponectin	cg15089217	-0.0342628
Adiponectin	cg15325961	0.00213251
Adiponectin	cg16516405	0.00302464
Adiponectin	cg18049474	0.00615541
Adiponectin	cg19750657	-0.0190975
Adiponectin	cg21784396	0.026244
Adiponectin	cg21913775	-0.0117735
Adiponectin	cg23814743	0.0362505
Adiponectin	cg25220961	0.000360918
Adiponectin	cg26213873	0.0433002
Adiponectin	cg26403843	-0.00961907
Adiponectin	cg26615127	0.00302626
Adiponectin	cg26734215	-0.00294945
Adiponectin	cg26744682	-0.00483524
Adiponectin	cg27264390	0.00204056
Afamin	cg00224299	0.00732291
Afamin	cg00574958	-0.0434625
Afamin	cg00784161	0.014633
Afamin	cg00935421	0.0228273
Afamin	cg03607951	0.000727572
Afamin	cg03916364	8.57e-06
Afamin	cg06500161	0.00676248
Afamin	cg08371947	0.00933462
Afamin	cg08973382	-0.00416655
Afamin	cg09635784	-0.001667
Afamin	cg09830278	-0.000102384
Afamin	cg09864156	-0.00366482
Afamin	cg10851168	-0.0122154
Afamin	cg11252953	0.00438899
Afamin	cg11868916	-0.0239449
Afamin	cg11892946	-0.0128635
Afamin	cg13376246	-0.0134973
Afamin	cg15716707	-0.00181297
Afamin	cg15756114	0.0147181
Afamin	cg16988970	-0.00895571
Afamin	cg17038235	0.00145982
Afamin	cg19693031	-0.0114961
Afamin	cg21599081	-0.00756667
Afamin	cg22222999	0.00994243
Afamin	cg22798214	-0.0138057
Afamin	cg22828990	-0.000462577
Afamin	cg22871175	0.00123303
Afamin	cg23304156	-0.00523152
Afamin	cg23661483	0.00187546
Afamin	cg25009141	0.00778141
Afamin	cg25547939	-0.00122376
Afamin	cg25792439	0.00280052
Afamin	cg26688191	0.00269369
Afamin	cg26870725	0.0111455
Afamin	cg27055236	0.00203954
Afamin	cg27409802	-0.000368111
Afamin	cg27546431	0.00876836
Alpha-L-iduronidase	cg00090282	-0.0126931
Alpha-L-iduronidase	cg00121465	0.00805003
Alpha-L-iduronidase	cg00433296	0.00576413
Alpha-L-iduronidase	cg01006077	0.00144147
Alpha-L-iduronidase	cg01082111	-0.0021501
Alpha-L-iduronidase	cg01225698	-0.00299727
Alpha-L-iduronidase	cg01330741	0.0058453
Alpha-L-iduronidase	cg01335785	-0.0374265
Alpha-L-iduronidase	cg01572696	0.0541658
Alpha-L-iduronidase	cg02302400	0.00137781
Alpha-L-iduronidase	cg02976568	-0.00590677
Alpha-L-iduronidase	cg03359285	-0.00560269
Alpha-L-iduronidase	cg04058237	-0.0191108
Alpha-L-iduronidase	cg04198323	0.00658277
Alpha-L-iduronidase	cg04389439	0.00719894
Alpha-L-iduronidase	cg04393897	-0.000725389
Alpha-L-iduronidase	cg05608511	0.00611809
Alpha-L-iduronidase	cg05840707	-0.00529623
Alpha-L-iduronidase	cg05867423	-0.00222357
Alpha-L-iduronidase	cg06215416	-0.00343123
Alpha-L-iduronidase	cg06312132	0.00654111
Alpha-L-iduronidase	cg06321998	0.0112733
Alpha-L-iduronidase	cg06444374	0.00786788
Alpha-L-iduronidase	cg07015725	0.00698632
Alpha-L-iduronidase	cg07283582	0.0120223
Alpha-L-iduronidase	cg07596209	-0.00553507
Alpha-L-iduronidase	cg08530934	0.00233351
Alpha-L-iduronidase	cg10188410	-0.0229694
Alpha-L-iduronidase	cg10310682	0.00764911
Alpha-L-iduronidase	cg10389148	-0.00818784
Alpha-L-iduronidase	cg10663781	0.00125838
Alpha-L-iduronidase	cg10822339	0.0113643
Alpha-L-iduronidase	cg11968436	0.00234479
Alpha-L-iduronidase	cg13138952	0.00406788
Alpha-L-iduronidase	cg13766489	-0.000382864
Alpha-L-iduronidase	cg14128173	0.00198878
Alpha-L-iduronidase	cg14538437	0.00386413
Alpha-L-iduronidase	cg15002204	-0.0147694
Alpha-L-iduronidase	cg15291304	-0.00360286
Alpha-L-iduronidase	cg16067628	0.00453924
Alpha-L-iduronidase	cg16253537	0.0112816
Alpha-L-iduronidase	cg16461248	0.00894804
Alpha-L-iduronidase	cg16547271	0.00760299
Alpha-L-iduronidase	cg17271146	-0.00536917
Alpha-L-iduronidase	cg17470837	-0.00961893
Alpha-L-iduronidase	cg17872853	0.0035716
Alpha-L-iduronidase	cg18417464	-0.00582021
Alpha-L-iduronidase	cg18639734	0.00690913
Alpha-L-iduronidase	cg18681998	0.000334466
Alpha-L-iduronidase	cg18745416	0.00835259
Alpha-L-iduronidase	cg19795235	-0.00854702
Alpha-L-iduronidase	cg20521715	0.011875
Alpha-L-iduronidase	cg21244397	-0.000325491
Alpha-L-iduronidase	cg21561989	0.00203752
Alpha-L-iduronidase	cg21616051	0.0377476
Alpha-L-iduronidase	cg21770322	0.000571139
Alpha-L-iduronidase	cg23218943	0.00673142
Alpha-L-iduronidase	cg23847262	-0.0136197
Alpha-L-iduronidase	cg23969508	0.0103503
Alpha-L-iduronidase	cg24226891	0.00206217
Alpha-L-iduronidase	cg25225607	0.00207423
Alpha-L-iduronidase	cg25688164	0.00194914
Alpha-L-iduronidase	cg25769980	0.0218883
Alpha-L-iduronidase	cg25946681	0.000848347
Alpha-L-iduronidase	cg26382075	-0.00310922
Alpha-L-iduronidase	cg26528531	0.00495192
Alpha-L-iduronidase	cg26914616	0.0104424
Aminoacylase-1	cg00049892	-0.0147511
Aminoacylase-1	cg00085790	-0.0182933
Aminoacylase-1	cg00222799	0.0139345
Aminoacylase-1	cg00238468	-0.00868347
Aminoacylase-1	cg00242031	-0.0290053
Aminoacylase-1	cg00309945	0.00341579
Aminoacylase-1	cg00319686	0.000505736
Aminoacylase-1	cg00371770	0.00397084
Aminoacylase-1	cg00442907	0.00915131
Aminoacylase-1	cg00464056	0.0281838
Aminoacylase-1	cg00530438	0.00540401
Aminoacylase-1	cg00574958	-0.0372994
Aminoacylase-1	cg00621750	0.0081928
Aminoacylase-1	cg00720137	0.0213196
Aminoacylase-1	cg00765312	0.00643745
Aminoacylase-1	cg00813440	0.00827684
Aminoacylase-1	cg00817189	-0.00335676
Aminoacylase-1	cg00827989	0.0210674
Aminoacylase-1	cg00857998	0.0143593
Aminoacylase-1	cg00949511	0.00695261
Aminoacylase-1	cg01062980	0.0127296
Aminoacylase-1	cg01065599	-0.000420833
Aminoacylase-1	cg01075918	0.023474
Aminoacylase-1	cg01097180	0.00857287
Aminoacylase-1	cg01102270	0.00109902
Aminoacylase-1	cg01119145	-0.00285033
Aminoacylase-1	cg01201932	-0.0137794
Aminoacylase-1	cg01215936	-0.00176505
Aminoacylase-1	cg01215957	-0.00100115
Aminoacylase-1	cg01216589	-0.00459371
Aminoacylase-1	cg01252136	0.0073905
Aminoacylase-1	cg01312762	0.0225245
Aminoacylase-1	cg01388979	0.00114393
Aminoacylase-1	cg01465177	0.00400274
Aminoacylase-1	cg01556502	-0.023351
Aminoacylase-1	cg01601470	0.00603528
Aminoacylase-1	cg01606885	0.00641323
Aminoacylase-1	cg01624202	0.00671525
Aminoacylase-1	cg01675158	-0.00208131
Aminoacylase-1	cg01792229	-0.00565465
Aminoacylase-1	cg01848115	0.00268027
Aminoacylase-1	cg01881899	0.0361384
Aminoacylase-1	cg01911191	0.00993464
Aminoacylase-1	cg01961278	0.015388
Aminoacylase-1	cg02058483	-0.0289113
Aminoacylase-1	cg02069999	-0.010952
Aminoacylase-1	cg02100604	-0.0155811
Aminoacylase-1	cg02110529	-0.00655382
Aminoacylase-1	cg02119091	-0.015659
Aminoacylase-1	cg02193951	-0.00464695
Aminoacylase-1	cg02219159	-0.00862164
Aminoacylase-1	cg02307664	-0.000457882
Aminoacylase-1	cg02314091	0.00147449
Aminoacylase-1	cg02370100	0.0148433
Aminoacylase-1	cg02424715	-0.0463661
Aminoacylase-1	cg02512724	-0.0027585
Aminoacylase-1	cg02636222	-0.012785
Aminoacylase-1	cg02770683	0.00633216
Aminoacylase-1	cg02893550	-0.0124287
Aminoacylase-1	cg02998278	-0.0261471
Aminoacylase-1	cg03053893	-0.0165531
Aminoacylase-1	cg03123608	-0.00990317
Aminoacylase-1	cg03234661	0.00495746
Aminoacylase-1	cg03282932	0.00534241
Aminoacylase-1	cg03329747	-0.00265785
Aminoacylase-1	cg03338682	-0.00641297
Aminoacylase-1	cg03350299	-0.0159035
Aminoacylase-1	cg03427576	0.00105847
Aminoacylase-1	cg03431738	-0.0184059
Aminoacylase-1	cg03440556	0.00869589
Aminoacylase-1	cg03568607	-0.00858742
Aminoacylase-1	cg03819783	-0.0114704
Aminoacylase-1	cg03938580	0.0007318
Aminoacylase-1	cg03984758	0.0036146
Aminoacylase-1	cg04101960	-0.00777987
Aminoacylase-1	cg04189591	-0.00688356
Aminoacylase-1	cg04306007	0.0150148
Aminoacylase-1	cg04386759	-0.00200771
Aminoacylase-1	cg04397547	-0.0134051
Aminoacylase-1	cg04656831	-0.0174015
Aminoacylase-1	cg04715183	-0.00315958
Aminoacylase-1	cg04730319	0.0138973
Aminoacylase-1	cg04820159	0.000667401
Aminoacylase-1	cg04833648	-0.0125938
Aminoacylase-1	cg04865976	0.00751764
Aminoacylase-1	cg04899500	-0.015693
Aminoacylase-1	cg04904059	-0.00580868
Aminoacylase-1	cg04916802	-0.0250364
Aminoacylase-1	cg04943661	0.000496042
Aminoacylase-1	cg05076167	-0.00516646
Aminoacylase-1	cg05078106	-0.0152794
Aminoacylase-1	cg05114334	0.000253651
Aminoacylase-1	cg05147262	-0.00370205
Aminoacylase-1	cg05162256	0.00582913
Aminoacylase-1	cg05236731	0.0107299
Aminoacylase-1	cg05278442	-0.0132996
Aminoacylase-1	cg05385923	-0.016961
Aminoacylase-1	cg05485462	-0.000374047
Aminoacylase-1	cg05495949	-0.00579128
Aminoacylase-1	cg05526015	-0.0126849
Aminoacylase-1	cg05538266	0.0239908
Aminoacylase-1	cg05557291	-0.0278062
Aminoacylase-1	cg05634637	0.00303661
Aminoacylase-1	cg05769505	-0.00600573
Aminoacylase-1	cg05892806	-0.000175586
Aminoacylase-1	cg05946623	-0.00227231
Aminoacylase-1	cg05992347	-0.00588074
Aminoacylase-1	cg06026375	-0.00199969
Aminoacylase-1	cg06038444	-0.0119239
Aminoacylase-1	cg06381803	0.00823868
Aminoacylase-1	cg06408571	0.00318808
Aminoacylase-1	cg06477797	-0.00375983
Aminoacylase-1	cg06500161	0.06312
Aminoacylase-1	cg06564837	0.00168283
Aminoacylase-1	cg06606199	0.00141384
Aminoacylase-1	cg06617961	-0.000116587
Aminoacylase-1	cg06690548	-0.0688116
Aminoacylase-1	cg06692974	-0.0140765
Aminoacylase-1	cg06778159	-0.000293951
Aminoacylase-1	cg06829760	-0.0174471
Aminoacylase-1	cg06899313	-0.0030745
Aminoacylase-1	cg06939851	-0.00562058
Aminoacylase-1	cg06948825	0.00429806
Aminoacylase-1	cg06965169	-0.00913279
Aminoacylase-1	cg07008885	-0.0148385
Aminoacylase-1	cg07044548	-0.00122418
Aminoacylase-1	cg07046849	0.0290053
Aminoacylase-1	cg07068382	0.0191571
Aminoacylase-1	cg07097026	-0.0124138
Aminoacylase-1	cg07124919	0.0333594
Aminoacylase-1	cg07167185	0.00238799
Aminoacylase-1	cg07196216	0.0013051
Aminoacylase-1	cg07210263	0.00800024
Aminoacylase-1	cg07312579	0.00541055
Aminoacylase-1	cg07429710	0.00489565
Aminoacylase-1	cg07560932	-0.000927692
Aminoacylase-1	cg07590196	-0.00312552
Aminoacylase-1	cg07599713	0.00356424
Aminoacylase-1	cg07628841	-0.00282915
Aminoacylase-1	cg07676349	0.00056385
Aminoacylase-1	cg07917614	0.00868
Aminoacylase-1	cg08173263	0.0299364
Aminoacylase-1	cg08259514	-0.00714961
Aminoacylase-1	cg08299223	-0.000179891
Aminoacylase-1	cg08322240	-0.00133577
Aminoacylase-1	cg08497332	0.0152805
Aminoacylase-1	cg08635685	0.00496111
Aminoacylase-1	cg08699631	0.00789256
Aminoacylase-1	cg08736446	0.00234505
Aminoacylase-1	cg08761643	0.00435756
Aminoacylase-1	cg08820497	0.00486603
Aminoacylase-1	cg08827322	-0.00120906
Aminoacylase-1	cg08837626	0.0147142
Aminoacylase-1	cg08877188	-0.00967035
Aminoacylase-1	cg09030830	0.0204492
Aminoacylase-1	cg09059635	-0.00230084
Aminoacylase-1	cg09092525	-0.00953941
Aminoacylase-1	cg09107432	0.00276539
Aminoacylase-1	cg09158314	0.00845189
Aminoacylase-1	cg09169455	0.00153618
Aminoacylase-1	cg09222287	0.00244854
Aminoacylase-1	cg09311683	-0.00242848
Aminoacylase-1	cg09316894	0.0154302
Aminoacylase-1	cg09400194	-0.000793475
Aminoacylase-1	cg09469355	-0.0165697
Aminoacylase-1	cg09767602	-0.014409
Aminoacylase-1	cg09801621	-0.00379773
Aminoacylase-1	cg09933458	0.00123953
Aminoacylase-1	cg10008970	0.0213387
Aminoacylase-1	cg10031769	0.00624617
Aminoacylase-1	cg10064060	0.0121184
Aminoacylase-1	cg10241871	0.000896485
Aminoacylase-1	cg10433052	-0.0210464
Aminoacylase-1	cg10795014	0.0141392
Aminoacylase-1	cg10830907	0.0149684
Aminoacylase-1	cg10843276	0.00849445
Aminoacylase-1	cg10847032	-0.00156432
Aminoacylase-1	cg11024682	0.018838
Aminoacylase-1	cg11113759	0.00492754
Aminoacylase-1	cg11244640	0.00141518
Aminoacylase-1	cg11368182	-0.00564305
Aminoacylase-1	cg11409510	-0.0038233
Aminoacylase-1	cg11472422	0.000747183
Aminoacylase-1	cg11632419	0.000136904
Aminoacylase-1	cg11643285	-0.0968459
Aminoacylase-1	cg11665564	-0.00817606
Aminoacylase-1	cg11783901	-0.00706352
Aminoacylase-1	cg11818544	0.00863799
Aminoacylase-1	cg11861043	0.00249755
Aminoacylase-1	cg11929750	-0.00255427
Aminoacylase-1	cg11980147	-0.000749664
Aminoacylase-1	cg12045337	-0.00742763
Aminoacylase-1	cg12105450	0.00806347
Aminoacylase-1	cg12120327	0.00123909
Aminoacylase-1	cg12173150	0.003449
Aminoacylase-1	cg12190322	-0.00512728
Aminoacylase-1	cg12352315	-0.000854622
Aminoacylase-1	cg12365451	-1.98e-06
Aminoacylase-1	cg12432568	0.0152884
Aminoacylase-1	cg12483876	-0.00967707
Aminoacylase-1	cg12494515	-0.00580537
Aminoacylase-1	cg12559179	0.000573549
Aminoacylase-1	cg12711252	0.00603148
Aminoacylase-1	cg12740527	-0.0317329
Aminoacylase-1	cg12778183	-0.00557574
Aminoacylase-1	cg12968685	0.00128868
Aminoacylase-1	cg12972062	-0.00220824
Aminoacylase-1	cg13081014	-0.0258381
Aminoacylase-1	cg13138952	0.0344555
Aminoacylase-1	cg13271452	-0.0102092
Aminoacylase-1	cg13278267	-0.000345795
Aminoacylase-1	cg13436432	-0.00435251
Aminoacylase-1	cg13475699	0.0021981
Aminoacylase-1	cg13488851	0.0025417
Aminoacylase-1	cg13524873	-0.000424623
Aminoacylase-1	cg13567870	0.00704181
Aminoacylase-1	cg13660174	0.00022463
Aminoacylase-1	cg13686919	0.00410901
Aminoacylase-1	cg13767294	-0.010842
Aminoacylase-1	cg13801381	0.00266291
Aminoacylase-1	cg14042504	0.00103962
Aminoacylase-1	cg14097373	0.00791112
Aminoacylase-1	cg14134732	-0.0237618
Aminoacylase-1	cg14193097	0.0145614
Aminoacylase-1	cg14283887	0.0120055
Aminoacylase-1	cg14348191	0.00834397
Aminoacylase-1	cg14416269	-0.00139517
Aminoacylase-1	cg14416559	0.0052271
Aminoacylase-1	cg14476101	-0.0587839
Aminoacylase-1	cg14491169	-0.000614663
Aminoacylase-1	cg14523898	0.00655348
Aminoacylase-1	cg14737131	0.00810253
Aminoacylase-1	cg14747903	0.0427803
Aminoacylase-1	cg14778576	0.0153198
Aminoacylase-1	cg14784608	0.0124362
Aminoacylase-1	cg14887054	0.00392257
Aminoacylase-1	cg14991769	-0.000248723
Aminoacylase-1	cg15020801	0.00973435
Aminoacylase-1	cg15408737	-0.00312999
Aminoacylase-1	cg15504747	0.00931777
Aminoacylase-1	cg15508379	0.0244397
Aminoacylase-1	cg15565319	0.00191049
Aminoacylase-1	cg15569052	-0.0083976
Aminoacylase-1	cg15583492	0.0181695
Aminoacylase-1	cg16051558	0.00820951
Aminoacylase-1	cg16140714	-0.0172552
Aminoacylase-1	cg16232296	0.00251916
Aminoacylase-1	cg16270819	0.000292059
Aminoacylase-1	cg16288572	0.00620716
Aminoacylase-1	cg16300030	-0.00227411
Aminoacylase-1	cg16413785	-0.00277849
Aminoacylase-1	cg16433587	-0.00488188
Aminoacylase-1	cg16443970	0.0279072
Aminoacylase-1	cg16579225	0.00106128
Aminoacylase-1	cg16665234	-0.00144512
Aminoacylase-1	cg16752652	-0.00194961
Aminoacylase-1	cg16784985	-0.00860748
Aminoacylase-1	cg16919517	0.00527707
Aminoacylase-1	cg17022393	0.00175262
Aminoacylase-1	cg17071731	-0.022229
Aminoacylase-1	cg17111663	-0.0106153
Aminoacylase-1	cg17153382	0.00293271
Aminoacylase-1	cg17182817	0.00560517
Aminoacylase-1	cg17202735	-0.000338686
Aminoacylase-1	cg17378803	-0.00181664
Aminoacylase-1	cg17471062	-0.00329067
Aminoacylase-1	cg17554472	-0.000141495
Aminoacylase-1	cg17568809	0.0262758
Aminoacylase-1	cg17578330	0.00562775
Aminoacylase-1	cg17580613	-0.0037447
Aminoacylase-1	cg17691657	0.0118733
Aminoacylase-1	cg17801268	-0.0248459
Aminoacylase-1	cg17862152	0.0112724
Aminoacylase-1	cg17878935	0.00131679
Aminoacylase-1	cg18035301	0.0270674
Aminoacylase-1	cg18087760	0.00432543
Aminoacylase-1	cg18119863	-0.00483864
Aminoacylase-1	cg18197594	-0.00980096
Aminoacylase-1	cg18420868	0.0020968
Aminoacylase-1	cg18435870	0.00586811
Aminoacylase-1	cg18527919	-0.0301895
Aminoacylase-1	cg18597940	0.0155675
Aminoacylase-1	cg18681028	-0.0158618
Aminoacylase-1	cg18740583	0.00226492
Aminoacylase-1	cg19291576	0.00414996
Aminoacylase-1	cg19401111	-0.00226909
Aminoacylase-1	cg19416290	0.00303078
Aminoacylase-1	cg19450840	0.00399587
Aminoacylase-1	cg19458497	0.0224683
Aminoacylase-1	cg19562707	9.69e-05
Aminoacylase-1	cg19590140	0.0211995
Aminoacylase-1	cg19693031	-0.0605784
Aminoacylase-1	cg19724668	-0.00166464
Aminoacylase-1	cg19748878	0.00947198
Aminoacylase-1	cg19843939	0.0066352
Aminoacylase-1	cg19938167	-0.00286237
Aminoacylase-1	cg19941370	-0.00150336
Aminoacylase-1	cg19998400	-0.0057552
Aminoacylase-1	cg20115218	-0.0214104
Aminoacylase-1	cg20156545	-0.0217592
Aminoacylase-1	cg20161275	0.000968053
Aminoacylase-1	cg20163532	0.00136786
Aminoacylase-1	cg20489847	-0.0347986
Aminoacylase-1	cg20587236	0.00201061
Aminoacylase-1	cg20684251	-0.00471448
Aminoacylase-1	cg20716703	0.00430913
Aminoacylase-1	cg20792206	0.00148849
Aminoacylase-1	cg20948923	-0.00732143
Aminoacylase-1	cg20969221	0.000454533
Aminoacylase-1	cg21126707	-0.00460608
Aminoacylase-1	cg21183461	-0.0179352
Aminoacylase-1	cg21194937	0.0176717
Aminoacylase-1	cg21220719	-0.00409047
Aminoacylase-1	cg21221516	-0.0043905
Aminoacylase-1	cg21244580	-0.0107821
Aminoacylase-1	cg21441657	-0.0120419
Aminoacylase-1	cg21508713	-0.00603221
Aminoacylase-1	cg21514997	0.0142396
Aminoacylase-1	cg21538631	0.00668491
Aminoacylase-1	cg21640038	0.0160699
Aminoacylase-1	cg21647626	0.0300181
Aminoacylase-1	cg21809624	-0.00043005
Aminoacylase-1	cg21870469	0.00450755
Aminoacylase-1	cg21940756	0.00293204
Aminoacylase-1	cg21965820	0.0148536
Aminoacylase-1	cg22054328	-0.0162238
Aminoacylase-1	cg22081008	-0.00105657
Aminoacylase-1	cg22244039	0.00837756
Aminoacylase-1	cg22521263	-0.00734943
Aminoacylase-1	cg22527415	-0.000915749
Aminoacylase-1	cg22560020	0.00266337
Aminoacylase-1	cg22648811	-0.00844727
Aminoacylase-1	cg22663080	0.000950957
Aminoacylase-1	cg22717114	-0.00864532
Aminoacylase-1	cg22742943	0.012189
Aminoacylase-1	cg22825191	-0.0044241
Aminoacylase-1	cg22953865	-0.0116476
Aminoacylase-1	cg22977667	0.00995582
Aminoacylase-1	cg23026246	0.00475119
Aminoacylase-1	cg23046919	0.00565532
Aminoacylase-1	cg23092680	0.00206193
Aminoacylase-1	cg23173402	-0.00125441
Aminoacylase-1	cg23329752	-0.0140561
Aminoacylase-1	cg23361828	-0.00285948
Aminoacylase-1	cg23367987	-0.00749794
Aminoacylase-1	cg23375719	-0.00528534
Aminoacylase-1	cg23413066	0.00103752
Aminoacylase-1	cg23475021	0.00170866
Aminoacylase-1	cg23835476	0.0126101
Aminoacylase-1	cg23991274	-0.00153321
Aminoacylase-1	cg24134897	0.00498701
Aminoacylase-1	cg24201510	-0.0101836
Aminoacylase-1	cg24307368	-0.00264234
Aminoacylase-1	cg24381155	0.00783018
Aminoacylase-1	cg24406917	0.00670587
Aminoacylase-1	cg24458609	0.00765423
Aminoacylase-1	cg24670445	0.0164897
Aminoacylase-1	cg24717799	-0.00147825
Aminoacylase-1	cg24829707	0.000632105
Aminoacylase-1	cg24888187	-0.0159379
Aminoacylase-1	cg25001764	-0.00292434
Aminoacylase-1	cg25125898	0.00571316
Aminoacylase-1	cg25129765	-0.0040757
Aminoacylase-1	cg25233308	-0.00571537
Aminoacylase-1	cg25247177	0.016495
Aminoacylase-1	cg25270178	-0.00756791
Aminoacylase-1	cg25508605	0.0100625
Aminoacylase-1	cg25713736	0.000897503
Aminoacylase-1	cg25713821	0.00110537
Aminoacylase-1	cg25741837	0.00266647
Aminoacylase-1	cg25879946	-0.00604463
Aminoacylase-1	cg26146542	0.00342424
Aminoacylase-1	cg26274580	-0.00358227
Aminoacylase-1	cg26276233	-0.0100347
Aminoacylase-1	cg26283879	-0.00113194
Aminoacylase-1	cg26360121	0.00528456
Aminoacylase-1	cg26403843	0.0116652
Aminoacylase-1	cg26493059	0.0055392
Aminoacylase-1	cg26599989	0.0163962
Aminoacylase-1	cg26647566	0.0127639
Aminoacylase-1	cg26682942	-0.0158835
Aminoacylase-1	cg26705574	-0.00398044
Aminoacylase-1	cg26719629	-0.00158419
Aminoacylase-1	cg26793463	0.00128542
Aminoacylase-1	cg26838691	-0.0126993
Aminoacylase-1	cg26941891	0.00160509
Aminoacylase-1	cg26948176	-0.00853948
Aminoacylase-1	cg26950953	0.00257958
Aminoacylase-1	cg27068330	-0.00840638
Aminoacylase-1	cg27141898	0.0022561
Aminoacylase-1	cg27151362	-0.000334357
Aminoacylase-1	cg27297576	0.00207509
Aminoacylase-1	cg27347290	0.0040659
Aminoacylase-1	cg27401945	-0.00499511
Aminoacylase-1	cg27597505	-0.00273591
Beta-2-microglobulin	cg00181061	-0.00674082
Beta-2-microglobulin	cg00255919	-0.00934251
Beta-2-microglobulin	cg00280220	-0.000401999
Beta-2-microglobulin	cg00376639	-0.0168216
Beta-2-microglobulin	cg00378313	-0.000846846
Beta-2-microglobulin	cg00387658	-0.0142545
Beta-2-microglobulin	cg00447817	0.0121953
Beta-2-microglobulin	cg00486627	0.00703883
Beta-2-microglobulin	cg00512563	-0.00176459
Beta-2-microglobulin	cg00522403	-0.00273233
Beta-2-microglobulin	cg00685622	-3.42e-05
Beta-2-microglobulin	cg00753885	-0.00439984
Beta-2-microglobulin	cg00812761	0.0034278
Beta-2-microglobulin	cg00848509	0.00814556
Beta-2-microglobulin	cg00849044	0.00609879
Beta-2-microglobulin	cg00878630	0.00161491
Beta-2-microglobulin	cg00959298	-0.000397436
Beta-2-microglobulin	cg01122889	0.0209745
Beta-2-microglobulin	cg01179055	-0.0608635
Beta-2-microglobulin	cg01229798	0.00201144
Beta-2-microglobulin	cg01366698	0.00690955
Beta-2-microglobulin	cg01473643	0.00941517
Beta-2-microglobulin	cg01594260	0.00530681
Beta-2-microglobulin	cg01598675	0.00350488
Beta-2-microglobulin	cg01620360	-0.0329406
Beta-2-microglobulin	cg01817897	0.000388109
Beta-2-microglobulin	cg01931685	-0.00114582
Beta-2-microglobulin	cg01972818	-0.0146816
Beta-2-microglobulin	cg02127118	-0.0209514
Beta-2-microglobulin	cg02141675	-0.012066
Beta-2-microglobulin	cg02292533	0.00284415
Beta-2-microglobulin	cg02328239	0.0188616
Beta-2-microglobulin	cg02401978	-0.00589939
Beta-2-microglobulin	cg02481528	-0.000388951
Beta-2-microglobulin	cg02650017	-0.00475157
Beta-2-microglobulin	cg02658330	-0.0956626
Beta-2-microglobulin	cg02683731	-0.00385026
Beta-2-microglobulin	cg02699447	0.00755452
Beta-2-microglobulin	cg02711665	-0.00456624
Beta-2-microglobulin	cg02849754	-0.00849353
Beta-2-microglobulin	cg02897570	0.00154783
Beta-2-microglobulin	cg02928476	0.0156135
Beta-2-microglobulin	cg02942287	0.00267572
Beta-2-microglobulin	cg02971546	-0.000756015
Beta-2-microglobulin	cg02973171	0.01747
Beta-2-microglobulin	cg03172057	-0.00141572
Beta-2-microglobulin	cg03243768	-0.0364465
Beta-2-microglobulin	cg03333188	-0.00215234
Beta-2-microglobulin	cg03438674	-0.00442012
Beta-2-microglobulin	cg03457472	-1.87e-05
Beta-2-microglobulin	cg03484180	-0.0111756
Beta-2-microglobulin	cg03512172	0.0140677
Beta-2-microglobulin	cg03552688	-0.017068
Beta-2-microglobulin	cg03630710	0.00109667
Beta-2-microglobulin	cg03684977	0.00563308
Beta-2-microglobulin	cg03725309	-0.000320596
Beta-2-microglobulin	cg03778207	0.0119037
Beta-2-microglobulin	cg03915012	-0.00499237
Beta-2-microglobulin	cg03978169	-0.0159222
Beta-2-microglobulin	cg03984502	0.0375945
Beta-2-microglobulin	cg04018474	-0.0207299
Beta-2-microglobulin	cg04403049	0.00711232
Beta-2-microglobulin	cg04521449	-0.00350956
Beta-2-microglobulin	cg04526965	0.000188175
Beta-2-microglobulin	cg04767897	-0.00874325
Beta-2-microglobulin	cg04809904	0.00785303
Beta-2-microglobulin	cg04832466	0.00651891
Beta-2-microglobulin	cg04877893	-0.00805437
Beta-2-microglobulin	cg05024939	0.00637921
Beta-2-microglobulin	cg05181597	0.00213992
Beta-2-microglobulin	cg05236731	-0.00856013
Beta-2-microglobulin	cg05308317	-0.0127152
Beta-2-microglobulin	cg05437148	-0.00969633
Beta-2-microglobulin	cg05457730	-0.00227252
Beta-2-microglobulin	cg05476094	0.00825955
Beta-2-microglobulin	cg05531255	0.00264919
Beta-2-microglobulin	cg05585563	-0.00113954
Beta-2-microglobulin	cg05714496	-0.0216402
Beta-2-microglobulin	cg05755010	0.0168143
Beta-2-microglobulin	cg05793930	0.0078539
Beta-2-microglobulin	cg05844242	-0.00618303
Beta-2-microglobulin	cg05886620	0.00296893
Beta-2-microglobulin	cg05900883	0.0175438
Beta-2-microglobulin	cg05912499	0.0171539
Beta-2-microglobulin	cg06090161	0.000776574
Beta-2-microglobulin	cg06202653	0.00186084
Beta-2-microglobulin	cg06394247	-0.0101946
Beta-2-microglobulin	cg06636971	0.00390394
Beta-2-microglobulin	cg06890502	-0.00943069
Beta-2-microglobulin	cg06893273	-0.00829733
Beta-2-microglobulin	cg06951626	0.00913023
Beta-2-microglobulin	cg06976598	-0.00307599
Beta-2-microglobulin	cg07025011	0.0236241
Beta-2-microglobulin	cg07029998	0.0146455
Beta-2-microglobulin	cg07176842	0.019602
Beta-2-microglobulin	cg07301105	0.0018154
Beta-2-microglobulin	cg07584087	-0.008287
Beta-2-microglobulin	cg07596054	0.012571
Beta-2-microglobulin	cg07678644	-0.000581351
Beta-2-microglobulin	cg07683594	-0.0104343
Beta-2-microglobulin	cg07724309	0.00623954
Beta-2-microglobulin	cg07784872	-0.00890184
Beta-2-microglobulin	cg07810162	0.00795937
Beta-2-microglobulin	cg07833397	-0.00184865
Beta-2-microglobulin	cg07839457	-0.112894
Beta-2-microglobulin	cg07875082	0.00140525
Beta-2-microglobulin	cg07914962	-0.00425916
Beta-2-microglobulin	cg07921777	-0.00392451
Beta-2-microglobulin	cg07974890	-0.0024241
Beta-2-microglobulin	cg07996594	0.0245357
Beta-2-microglobulin	cg08105748	-0.00217463
Beta-2-microglobulin	cg08492887	0.00404563
Beta-2-microglobulin	cg08601457	0.00459959
Beta-2-microglobulin	cg08711320	-0.0174321
Beta-2-microglobulin	cg08888553	-0.0579411
Beta-2-microglobulin	cg08953547	0.00543123
Beta-2-microglobulin	cg08994982	-0.0141331
Beta-2-microglobulin	cg09044633	-0.0136417
Beta-2-microglobulin	cg09065714	-0.0053769
Beta-2-microglobulin	cg09217609	0.0271559
Beta-2-microglobulin	cg09239591	0.00267097
Beta-2-microglobulin	cg09276072	0.00775923
Beta-2-microglobulin	cg09276315	-0.0157817
Beta-2-microglobulin	cg09305680	-0.00507595
Beta-2-microglobulin	cg09502865	0.00162096
Beta-2-microglobulin	cg09575269	0.00336493
Beta-2-microglobulin	cg09805172	-0.0119455
Beta-2-microglobulin	cg09859091	3.75e-05
Beta-2-microglobulin	cg09871980	0.00149634
Beta-2-microglobulin	cg09919743	0.0232601
Beta-2-microglobulin	cg09961663	-0.00762369
Beta-2-microglobulin	cg10106095	0.000261822
Beta-2-microglobulin	cg10120605	-0.00763061
Beta-2-microglobulin	cg10154826	-0.00220791
Beta-2-microglobulin	cg10173172	0.0386782
Beta-2-microglobulin	cg10207042	0.00385158
Beta-2-microglobulin	cg10506742	-0.000464888
Beta-2-microglobulin	cg10567273	-0.004011
Beta-2-microglobulin	cg10658666	0.00593691
Beta-2-microglobulin	cg10727654	0.011723
Beta-2-microglobulin	cg10807643	0.012748
Beta-2-microglobulin	cg11071242	-0.00275282
Beta-2-microglobulin	cg11166999	-0.00172389
Beta-2-microglobulin	cg11252953	-0.000293455
Beta-2-microglobulin	cg11351746	0.00109628
Beta-2-microglobulin	cg11418427	-0.00401632
Beta-2-microglobulin	cg11491998	0.00310359
Beta-2-microglobulin	cg11492723	-0.00525421
Beta-2-microglobulin	cg11498079	-0.00906688
Beta-2-microglobulin	cg11743665	-0.000757758
Beta-2-microglobulin	cg11751101	-0.0128757
Beta-2-microglobulin	cg11826008	0.00861077
Beta-2-microglobulin	cg11855705	0.0208244
Beta-2-microglobulin	cg11986743	-0.00567867
Beta-2-microglobulin	cg12458003	0.0113294
Beta-2-microglobulin	cg12778395	-4.71e-05
Beta-2-microglobulin	cg12996119	0.00258009
Beta-2-microglobulin	cg13037259	-0.00711429
Beta-2-microglobulin	cg13041894	0.00315194
Beta-2-microglobulin	cg13363708	-0.00713797
Beta-2-microglobulin	cg13410764	-0.0115388
Beta-2-microglobulin	cg13561855	-0.00441698
Beta-2-microglobulin	cg13576994	-0.00133316
Beta-2-microglobulin	cg13602242	-0.0172473
Beta-2-microglobulin	cg13782884	1.89e-05
Beta-2-microglobulin	cg13868001	0.0114831
Beta-2-microglobulin	cg13872627	0.00211057
Beta-2-microglobulin	cg13899718	-0.00715533
Beta-2-microglobulin	cg13982318	0.00258664
Beta-2-microglobulin	cg13998712	-0.0133163
Beta-2-microglobulin	cg14069619	0.00227405
Beta-2-microglobulin	cg14134153	0.00625482
Beta-2-microglobulin	cg14214856	0.0116611
Beta-2-microglobulin	cg14234510	-0.00394166
Beta-2-microglobulin	cg14255824	-0.0021056
Beta-2-microglobulin	cg14313373	0.00221563
Beta-2-microglobulin	cg14351425	-0.0136566
Beta-2-microglobulin	cg14467134	0.010811
Beta-2-microglobulin	cg14797865	-0.0150156
Beta-2-microglobulin	cg15014975	0.00613354
Beta-2-microglobulin	cg15059932	-0.000588542
Beta-2-microglobulin	cg15166332	0.00537307
Beta-2-microglobulin	cg15202134	-0.00647332
Beta-2-microglobulin	cg15541384	0.00213318
Beta-2-microglobulin	cg15676488	-0.00115428
Beta-2-microglobulin	cg15886244	0.00227294
Beta-2-microglobulin	cg16184930	0.00115344
Beta-2-microglobulin	cg16234966	0.00767758
Beta-2-microglobulin	cg16338201	0.0010428
Beta-2-microglobulin	cg16340178	-0.00248579
Beta-2-microglobulin	cg16352799	-0.0429575
Beta-2-microglobulin	cg16379910	0.0109909
Beta-2-microglobulin	cg16411857	-0.00478406
Beta-2-microglobulin	cg16465663	0.00482072
Beta-2-microglobulin	cg16571354	0.000964711
Beta-2-microglobulin	cg16571786	-0.00816645
Beta-2-microglobulin	cg16637254	-0.00072488
Beta-2-microglobulin	cg16752389	-0.013002
Beta-2-microglobulin	cg16762684	-0.0141515
Beta-2-microglobulin	cg16770400	4.26e-06
Beta-2-microglobulin	cg16867657	0.0823883
Beta-2-microglobulin	cg17096289	-0.00327338
Beta-2-microglobulin	cg17096807	0.0144241
Beta-2-microglobulin	cg17103314	0.0136553
Beta-2-microglobulin	cg17142856	0.0045912
Beta-2-microglobulin	cg17166338	-0.0239208
Beta-2-microglobulin	cg17452365	0.0169076
Beta-2-microglobulin	cg17509537	0.00172714
Beta-2-microglobulin	cg17657502	-0.00622012
Beta-2-microglobulin	cg17803175	0.0130429
Beta-2-microglobulin	cg17935811	-0.000335968
Beta-2-microglobulin	cg17945447	-0.00323749
Beta-2-microglobulin	cg18043120	-0.00579198
Beta-2-microglobulin	cg18062721	0.00198529
Beta-2-microglobulin	cg18745031	-0.0101947
Beta-2-microglobulin	cg18787382	-0.0132786
Beta-2-microglobulin	cg18849279	0.00714976
Beta-2-microglobulin	cg18855195	-0.00579139
Beta-2-microglobulin	cg19143336	0.00106253
Beta-2-microglobulin	cg19162300	-0.0101079
Beta-2-microglobulin	cg19267259	0.015472
Beta-2-microglobulin	cg19267760	-0.00331066
Beta-2-microglobulin	cg19275832	-0.0048993
Beta-2-microglobulin	cg19286631	0.00258344
Beta-2-microglobulin	cg19338056	-0.0132275
Beta-2-microglobulin	cg19507267	0.0153334
Beta-2-microglobulin	cg19700658	0.00413712
Beta-2-microglobulin	cg19975218	0.0151185
Beta-2-microglobulin	cg19980718	0.00730863
Beta-2-microglobulin	cg20014596	-0.0110965
Beta-2-microglobulin	cg20171624	0.0204309
Beta-2-microglobulin	cg20536364	-0.00474333
Beta-2-microglobulin	cg20538228	-0.0243681
Beta-2-microglobulin	cg20748038	-0.00366941
Beta-2-microglobulin	cg21149466	0.0163217
Beta-2-microglobulin	cg21343406	-0.0125911
Beta-2-microglobulin	cg21356710	-0.0021525
Beta-2-microglobulin	cg21388169	0.00274479
Beta-2-microglobulin	cg21480464	-0.0158893
Beta-2-microglobulin	cg21510910	0.0239738
Beta-2-microglobulin	cg21553283	-0.00218029
Beta-2-microglobulin	cg21566689	0.000748961
Beta-2-microglobulin	cg21638357	0.00957449
Beta-2-microglobulin	cg21743925	0.00884288
Beta-2-microglobulin	cg21826815	-0.000698988
Beta-2-microglobulin	cg22077389	0.00241645
Beta-2-microglobulin	cg22159421	-0.000823112
Beta-2-microglobulin	cg22159951	-0.00761191
Beta-2-microglobulin	cg22419455	0.00297999
Beta-2-microglobulin	cg22426329	-0.00970189
Beta-2-microglobulin	cg22590902	-0.0403579
Beta-2-microglobulin	cg22623268	0.0115139
Beta-2-microglobulin	cg22648885	0.0109227
Beta-2-microglobulin	cg22806837	0.00282116
Beta-2-microglobulin	cg22900193	0.00164858
Beta-2-microglobulin	cg22932215	0.00334648
Beta-2-microglobulin	cg23105586	-0.00624675
Beta-2-microglobulin	cg23110286	-0.00476283
Beta-2-microglobulin	cg23128025	-0.00291591
Beta-2-microglobulin	cg23143502	0.00254322
Beta-2-microglobulin	cg23233200	-0.00383376
Beta-2-microglobulin	cg23280999	0.00306773
Beta-2-microglobulin	cg23347301	-0.00504669
Beta-2-microglobulin	cg23351289	-0.0150375
Beta-2-microglobulin	cg23387863	-0.0155294
Beta-2-microglobulin	cg23500537	0.00206054
Beta-2-microglobulin	cg23505644	-0.009251
Beta-2-microglobulin	cg23586959	-0.0119538
Beta-2-microglobulin	cg23588161	0.0267316
Beta-2-microglobulin	cg23589174	0.00908
Beta-2-microglobulin	cg23666945	0.00382346
Beta-2-microglobulin	cg23797577	-0.00177911
Beta-2-microglobulin	cg23861386	0.0043211
Beta-2-microglobulin	cg23943879	-0.0121189
Beta-2-microglobulin	cg23973162	-0.00197671
Beta-2-microglobulin	cg24047689	0.0194717
Beta-2-microglobulin	cg24112628	-0.00535737
Beta-2-microglobulin	cg24119756	0.000798864
Beta-2-microglobulin	cg24135615	0.0218046
Beta-2-microglobulin	cg24239961	-0.00477885
Beta-2-microglobulin	cg24436715	0.0156353
Beta-2-microglobulin	cg24463006	0.000462057
Beta-2-microglobulin	cg24485951	0.00477467
Beta-2-microglobulin	cg24885055	-0.000700703
Beta-2-microglobulin	cg25227364	-0.000501524
Beta-2-microglobulin	cg25329734	0.00903256
Beta-2-microglobulin	cg25439807	-0.00704766
Beta-2-microglobulin	cg25635591	-0.00447534
Beta-2-microglobulin	cg25658278	5.43e-05
Beta-2-microglobulin	cg25843003	-0.0291949
Beta-2-microglobulin	cg25901444	0.0179354
Beta-2-microglobulin	cg25933095	-0.00462714
Beta-2-microglobulin	cg25972092	0.00630005
Beta-2-microglobulin	cg25981124	0.0264016
Beta-2-microglobulin	cg26038582	-0.000248041
Beta-2-microglobulin	cg26234876	-0.00282713
Beta-2-microglobulin	cg26257814	0.00174609
Beta-2-microglobulin	cg26332926	-0.000442114
Beta-2-microglobulin	cg26413730	0.0062517
Beta-2-microglobulin	cg26422975	-0.0111457
Beta-2-microglobulin	cg26569670	0.0194674
Beta-2-microglobulin	cg26691434	-0.00529879
Beta-2-microglobulin	cg26833667	0.00248806
Beta-2-microglobulin	cg26886850	-0.0184198
Beta-2-microglobulin	cg27202210	0.00744257
Beta-2-microglobulin	cg27305704	0.0043093
Beta-2-microglobulin	cg27316754	0.00650918
Beta-2-microglobulin	cg27328469	-0.0413368
Beta-2-microglobulin	cg27347434	-0.00840467
Beta-2-microglobulin	cg27396284	0.00461157
Beta-2-microglobulin	cg27576679	0.0266896
BMP1	cg00032756	-0.00192767
BMP1	cg00380835	-0.0016885
BMP1	cg00513208	-0.0283147
BMP1	cg00543658	0.00845181
BMP1	cg00607196	0.00386967
BMP1	cg00753287	0.00354158
BMP1	cg00926657	0.0172948
BMP1	cg01447660	0.00665601
BMP1	cg02099390	0.00596226
BMP1	cg02162339	0.00281537
BMP1	cg02286008	0.00292201
BMP1	cg03013070	0.0416769
BMP1	cg03043157	0.00254359
BMP1	cg03108070	-0.0140363
BMP1	cg03869448	0.000656181
BMP1	cg04064963	0.00573785
BMP1	cg04085789	-0.00567014
BMP1	cg04600027	-0.00354615
BMP1	cg04839131	-0.00111548
BMP1	cg04904059	-0.000447933
BMP1	cg05304393	0.0616357
BMP1	cg06186727	0.00196378
BMP1	cg06711110	-0.0097436
BMP1	cg07839457	0.021331
BMP1	cg08388746	-0.000382598
BMP1	cg08753172	0.00652153
BMP1	cg08929467	0.0041325
BMP1	cg09469355	-0.0379125
BMP1	cg10041232	0.0226361
BMP1	cg10090414	0.0195442
BMP1	cg10399970	-0.00859237
BMP1	cg10644430	-0.00391297
BMP1	cg11276500	0.000467798
BMP1	cg11436260	-0.00254027
BMP1	cg11508718	-0.00389818
BMP1	cg11643285	-0.0347452
BMP1	cg13131185	-0.00859042
BMP1	cg13184736	-4.16e-05
BMP1	cg13535718	-0.000171831
BMP1	cg13853046	0.00140149
BMP1	cg14361252	-0.000257134
BMP1	cg15729137	-0.013207
BMP1	cg15801007	-0.0105448
BMP1	cg15963913	0.0147443
BMP1	cg16411857	0.00653812
BMP1	cg16718678	-0.00327071
BMP1	cg16973406	0.00316061
BMP1	cg16999254	-0.00280806
BMP1	cg17372101	0.0130013
BMP1	cg17843887	0.00228535
BMP1	cg18108669	0.00220885
BMP1	cg18686206	-0.0115135
BMP1	cg19084479	-0.0186886
BMP1	cg20528338	0.0138361
BMP1	cg21195277	0.00215645
BMP1	cg22627981	-7.66e-06
BMP1	cg23814743	-0.0322392
BMP1	cg24204406	0.0242606
BMP1	cg24792813	0.0325177
BMP1	cg25189904	-0.00462485
BMP1	cg25671977	-0.00349859
BMP1	cg25764534	0.0129837
BMP1	cg26236972	0.00910101
BMP1	cg26548542	0.00280132
BMP1	cg26962778	-0.00234037
BMP1	cg27041049	-0.0200773
BMP1	cg27286011	0.0282716
CCL11	cg00266322	0.00479516
CCL11	cg00329270	0.00583096
CCL11	cg00706191	-0.00282619
CCL11	cg01564925	2.21e-05
CCL11	cg02630888	0.00939407
CCL11	cg02810156	0.00653002
CCL11	cg02840535	-0.00725826
CCL11	cg02970679	0.0139287
CCL11	cg03197992	0.00246204
CCL11	cg03307911	0.0206969
CCL11	cg03431155	0.00391732
CCL11	cg04038601	0.00130636
CCL11	cg05575921	-0.0609018
CCL11	cg05675803	0.0387505
CCL11	cg06135765	0.00319149
CCL11	cg09427417	0.00222793
CCL11	cg10104674	-0.00366897
CCL11	cg11045746	0.00221317
CCL11	cg12168153	0.0131165
CCL11	cg12352225	-0.0101198
CCL11	cg13212362	0.00540492
CCL11	cg13469874	0.00171888
CCL11	cg13746518	0.000357025
CCL11	cg14178380	0.000557218
CCL11	cg14419141	0.00264964
CCL11	cg14861803	0.00374838
CCL11	cg16574333	0.0065875
CCL11	cg16725607	0.00267605
CCL11	cg17529235	0.0148855
CCL11	cg19070398	0.013769
CCL11	cg19411025	0.00408241
CCL11	cg20520115	0.0116051
CCL11	cg21104363	0.0178664
CCL11	cg23060513	0.00205186
CCL11	cg23387863	0.000667376
CCL11	cg23516680	0.00568468
CCL11	cg23550082	0.00139694
CCL11	cg23571857	0.00960995
CCL11	cg23916896	-0.00812793
CCL11	cg24816460	0.014755
CCL11	cg25577130	0.00792766
CCL11	cg25587617	-0.0372961
CCL11	cg26102082	0.00178516
CCL11	cg26150922	-0.00584808
CCL11	cg26527775	0.00605484
CCL17	cg00041047	0.00909508
CCL17	cg00152577	0.00114514
CCL17	cg00181054	0.0101781
CCL17	cg00215066	0.00106948
CCL17	cg00306063	0.0116926
CCL17	cg00397324	0.0301274
CCL17	cg00410926	0.00130372
CCL17	cg00462311	0.00011125
CCL17	cg00487737	0.0284182
CCL17	cg00510541	-0.00829663
CCL17	cg00515593	0.00285194
CCL17	cg00583304	-0.0171374
CCL17	cg00606662	0.00588692
CCL17	cg00620628	-0.0119863
CCL17	cg00669964	-0.0041989
CCL17	cg00924017	-0.004524
CCL17	cg00978855	0.00068501
CCL17	cg00995893	-0.000916034
CCL17	cg01055691	0.00631857
CCL17	cg01295188	0.00210842
CCL17	cg01399264	0.00624508
CCL17	cg01413698	0.000251653
CCL17	cg01543300	-0.0157138
CCL17	cg01770707	0.00171228
CCL17	cg01906430	-0.000219831
CCL17	cg01926051	1.27e-05
CCL17	cg01953615	0.0310744
CCL17	cg02022494	-0.0167494
CCL17	cg02107879	-0.0109403
CCL17	cg02236651	-0.00835036
CCL17	cg02289376	-0.00617912
CCL17	cg02292704	0.0217586
CCL17	cg02301929	-0.0195
CCL17	cg02311534	0.00860829
CCL17	cg02449975	-0.0121924
CCL17	cg02463911	-0.010058
CCL17	cg02489685	-0.00903697
CCL17	cg02673002	-0.00710478
CCL17	cg02704552	0.00740584
CCL17	cg02705759	-0.00252235
CCL17	cg02757802	-0.0159133
CCL17	cg02776628	-2.22e-05
CCL17	cg02833116	0.000956064
CCL17	cg03112033	-0.00210848
CCL17	cg03143457	-0.0117213
CCL17	cg03173462	-0.00348168
CCL17	cg03273320	0.00228477
CCL17	cg03298834	-0.000128702
CCL17	cg03369247	-0.0181718
CCL17	cg03384440	-0.00459658
CCL17	cg03402629	0.0137864
CCL17	cg03418847	0.0059314
CCL17	cg03464529	0.0231856
CCL17	cg03488422	0.0026846
CCL17	cg03510310	-0.000382681
CCL17	cg03763387	0.00597619
CCL17	cg03905144	-0.00259257
CCL17	cg04118321	0.00195411
CCL17	cg04141250	0.0192437
CCL17	cg04194494	-0.00885969
CCL17	cg04334947	-0.00285467
CCL17	cg04399147	-0.000736209
CCL17	cg04420275	0.00262674
CCL17	cg04547723	-0.0252222
CCL17	cg04562739	-0.0240478
CCL17	cg04610028	-0.00498444
CCL17	cg04622777	-0.000481414
CCL17	cg04733826	0.00542063
CCL17	cg04744093	-0.00683702
CCL17	cg04829509	0.00226478
CCL17	cg05167916	0.00777925
CCL17	cg05168141	0.0115875
CCL17	cg05178136	-0.0105945
CCL17	cg05214874	-0.000433196
CCL17	cg05227721	-0.00603342
CCL17	cg05240760	0.00657672
CCL17	cg05276243	-0.00383122
CCL17	cg05323683	0.00115424
CCL17	cg05426662	-0.00374509
CCL17	cg05480046	0.00773951
CCL17	cg05575921	-0.0761328
CCL17	cg05773207	-0.0145055
CCL17	cg05873889	-0.0153761
CCL17	cg05897091	0.0038426
CCL17	cg05933803	0.0500026
CCL17	cg05977333	-0.0189921
CCL17	cg06103397	0.00728716
CCL17	cg06111374	-0.00574627
CCL17	cg06276084	-0.0301928
CCL17	cg06346335	-0.00595227
CCL17	cg06422471	0.0035206
CCL17	cg06711254	-0.0249377
CCL17	cg06725829	0.0140988
CCL17	cg06834427	0.00790952
CCL17	cg06852293	0.00199101
CCL17	cg07019857	-0.0241574
CCL17	cg07119336	0.0260484
CCL17	cg07267550	-1.2e-05
CCL17	cg07298482	0.00981635
CCL17	cg07350470	0.0171378
CCL17	cg07389870	0.0104116
CCL17	cg07390647	0.0262993
CCL17	cg07418777	-0.00104184
CCL17	cg07494248	-0.00610844
CCL17	cg07589342	0.0014863
CCL17	cg07618979	0.00046138
CCL17	cg07625194	0.000832906
CCL17	cg07698811	-0.021221
CCL17	cg07764575	0.00194319
CCL17	cg07802917	0.00987328
CCL17	cg07866823	0.0139672
CCL17	cg07898627	-0.0161722
CCL17	cg07903626	-0.0095978
CCL17	cg08077071	0.0107681
CCL17	cg08122338	-0.00488921
CCL17	cg08129761	-0.00341001
CCL17	cg08165462	-0.000105961
CCL17	cg08220519	-0.00888669
CCL17	cg08339023	0.0082809
CCL17	cg08392123	-0.0221435
CCL17	cg08415434	0.00972082
CCL17	cg08438425	-0.00494457
CCL17	cg08527603	0.000952754
CCL17	cg08580087	0.000511075
CCL17	cg08646372	0.00167833
CCL17	cg08825022	-0.0140243
CCL17	cg08962682	0.00467152
CCL17	cg09011574	-0.00969925
CCL17	cg09090941	-0.00698148
CCL17	cg09110148	-0.00807227
CCL17	cg09119797	0.0130486
CCL17	cg09161412	-0.000218605
CCL17	cg09171368	-0.00524087
CCL17	cg09219171	-0.00836037
CCL17	cg09221667	-0.00164012
CCL17	cg09319617	0.00817855
CCL17	cg09369818	-0.00194216
CCL17	cg09453752	0.00909836
CCL17	cg09599130	-0.00232064
CCL17	cg09632876	-0.0135364
CCL17	cg09762252	0.0135347
CCL17	cg09887953	-0.0100486
CCL17	cg09921392	-0.00252353
CCL17	cg09975850	-0.00837623
CCL17	cg10003284	0.00588444
CCL17	cg10140190	0.00526392
CCL17	cg10157975	0.0117975
CCL17	cg10203375	0.00328617
CCL17	cg10209068	-0.00426886
CCL17	cg10325600	-0.00423645
CCL17	cg10385805	-0.000587076
CCL17	cg10423428	-0.0169933
CCL17	cg10494981	0.00331631
CCL17	cg10546817	-0.0016522
CCL17	cg10663408	-0.00698822
CCL17	cg10676472	-0.00780643
CCL17	cg10683793	0.00352634
CCL17	cg10697784	-0.00459992
CCL17	cg10708761	-0.0180145
CCL17	cg10727654	0.0185781
CCL17	cg10796400	-0.00198949
CCL17	cg11056055	0.00168421
CCL17	cg11198912	0.0119854
CCL17	cg11206840	0.00361027
CCL17	cg11221318	-0.0150864
CCL17	cg11274428	-0.00860108
CCL17	cg11334499	-0.0216504
CCL17	cg11342941	-0.0212628
CCL17	cg11356705	-0.0115007
CCL17	cg11398031	0.00789361
CCL17	cg11403428	-0.00138291
CCL17	cg11415389	0.017903
CCL17	cg11578532	-0.0256514
CCL17	cg11640063	0.0170104
CCL17	cg11641395	0.0104218
CCL17	cg11682605	0.0231571
CCL17	cg11789639	0.00331295
CCL17	cg11982805	-0.00574693
CCL17	cg12046314	0.00349351
CCL17	cg12127472	0.00560801
CCL17	cg12174175	0.0193818
CCL17	cg12193237	0.00838885
CCL17	cg12214665	0.00158294
CCL17	cg12298755	0.000585274
CCL17	cg12388583	-0.000881635
CCL17	cg12560907	0.00562714
CCL17	cg12642705	0.00616459
CCL17	cg12650685	0.00555114
CCL17	cg12702506	-0.0119692
CCL17	cg12784848	0.00377177
CCL17	cg12806681	-0.00994417
CCL17	cg12816961	0.00213899
CCL17	cg12868067	0.00145509
CCL17	cg13013671	0.00329458
CCL17	cg13139542	-0.00337586
CCL17	cg13209192	-0.012249
CCL17	cg13234882	-0.0137533
CCL17	cg13398658	-0.0190913
CCL17	cg13502545	0.00907877
CCL17	cg13509954	0.00282853
CCL17	cg13534734	0.00140813
CCL17	cg13552867	0.01239
CCL17	cg13558971	-0.028491
CCL17	cg13694471	0.00399258
CCL17	cg13807254	0.000766973
CCL17	cg13863701	-0.0257715
CCL17	cg13895834	-0.00944556
CCL17	cg13932122	0.00133317
CCL17	cg14071579	0.0110857
CCL17	cg14116320	0.00275194
CCL17	cg14195122	-0.00145096
CCL17	cg14247180	-0.0132985
CCL17	cg14248370	-0.0160148
CCL17	cg14284689	-0.00937607
CCL17	cg14321269	-0.0019565
CCL17	cg14391923	-0.0274127
CCL17	cg14446015	-0.00260685
CCL17	cg14641122	0.00900219
CCL17	cg14649424	-0.000290609
CCL17	cg14711243	0.00879046
CCL17	cg14719990	-0.00497855
CCL17	cg14763874	0.000535374
CCL17	cg14780427	-0.00500629
CCL17	cg14841402	-0.00440302
CCL17	cg14854901	-0.00452763
CCL17	cg15032604	0.00675615
CCL17	cg15079222	-0.00495081
CCL17	cg15175514	-0.00472819
CCL17	cg15400101	0.0093047
CCL17	cg15451100	-0.0055601
CCL17	cg15578176	0.00641917
CCL17	cg15601497	-0.000363949
CCL17	cg15658249	0.0018269
CCL17	cg15688324	-0.00939557
CCL17	cg15700636	-0.0333507
CCL17	cg15903666	-0.00861907
CCL17	cg15934248	0.0280597
CCL17	cg15969149	0.000470728
CCL17	cg16107105	-0.0386168
CCL17	cg16177250	0.0130626
CCL17	cg16341836	-0.00197492
CCL17	cg16623656	-0.00556831
CCL17	cg16648603	0.00124595
CCL17	cg16676472	-0.00308594
CCL17	cg16788099	-0.00550762
CCL17	cg16983110	-0.0110547
CCL17	cg17009842	-0.0119436
CCL17	cg17026456	0.003933
CCL17	cg17052816	-0.0136381
CCL17	cg17183770	-0.00395752
CCL17	cg17263892	-0.00838189
CCL17	cg17284070	0.00309623
CCL17	cg17316185	0.00298723
CCL17	cg17676132	-0.00286347
CCL17	cg17742903	-0.0127828
CCL17	cg17772212	-0.0226817
CCL17	cg17805291	0.0116775
CCL17	cg17907583	-0.00555044
CCL17	cg18060965	0.00342725
CCL17	cg18098004	0.0110935
CCL17	cg18121220	0.00768941
CCL17	cg18126791	-0.0169774
CCL17	cg18436709	-0.0135507
CCL17	cg18634709	-0.00381986
CCL17	cg18959748	-0.00967923
CCL17	cg19001226	0.00495266
CCL17	cg19253850	0.00637031
CCL17	cg19542359	0.00356997
CCL17	cg19712391	0.0036893
CCL17	cg19729914	0.0248178
CCL17	cg19802865	0.0099472
CCL17	cg19840859	-0.0265451
CCL17	cg19856499	0.000230622
CCL17	cg19935065	9.56e-05
CCL17	cg20169015	-0.0122756
CCL17	cg20249210	0.00464313
CCL17	cg20320946	0.0113556
CCL17	cg20384325	-0.0324451
CCL17	cg20632871	-0.00437719
CCL17	cg20780880	-0.00992797
CCL17	cg21161138	-0.00169145
CCL17	cg21184115	0.00382042
CCL17	cg21241195	0.00255653
CCL17	cg21243150	-0.00456194
CCL17	cg21370455	-0.00410006
CCL17	cg21585162	-0.0118095
CCL17	cg21615654	-0.0175942
CCL17	cg21731578	0.00256953
CCL17	cg21848624	0.00444472
CCL17	cg21968591	-0.0188826
CCL17	cg21988244	-0.00491716
CCL17	cg22318989	-0.00881498
CCL17	cg22337169	-0.0113547
CCL17	cg22388982	-0.0146356
CCL17	cg22481427	-0.00748522
CCL17	cg22646324	0.00308813
CCL17	cg22652275	-0.0049072
CCL17	cg22685369	0.0145183
CCL17	cg22771161	-0.00884293
CCL17	cg22784836	0.0163003
CCL17	cg22845855	-0.00946787
CCL17	cg22901347	0.00455764
CCL17	cg23079012	-0.0312225
CCL17	cg23120942	-0.00304983
CCL17	cg23197406	0.00183881
CCL17	cg23288653	0.00210495
CCL17	cg23312397	-0.000216346
CCL17	cg23339899	0.0116346
CCL17	cg23437742	-0.0040685
CCL17	cg23715682	0.00371278
CCL17	cg23809118	-0.00302212
CCL17	cg23938483	-0.0389016
CCL17	cg23938496	-0.00271532
CCL17	cg24021129	-0.00496198
CCL17	cg24099813	-0.0009185
CCL17	cg24134897	0.0343149
CCL17	cg24158546	0.0232163
CCL17	cg24241530	-0.0304617
CCL17	cg24342002	-0.0121658
CCL17	cg24435209	-0.00468802
CCL17	cg24495844	0.00905537
CCL17	cg24519147	0.00150012
CCL17	cg24871596	-0.0317916
CCL17	cg24901447	0.00311146
CCL17	cg25200152	-0.00676679
CCL17	cg25371950	0.000615495
CCL17	cg25392545	-0.0149772
CCL17	cg25444231	0.000988269
CCL17	cg25468632	0.00113929
CCL17	cg25504430	0.0243015
CCL17	cg25536002	0.0338955
CCL17	cg25706810	0.0081187
CCL17	cg25707429	0.000388305
CCL17	cg25804718	0.0180599
CCL17	cg25805368	0.025728
CCL17	cg25821794	-0.00651973
CCL17	cg25894045	0.00789177
CCL17	cg25969212	0.00213612
CCL17	cg26462569	0.00481849
CCL17	cg26512469	-0.00647185
CCL17	cg26516004	-0.00158163
CCL17	cg26566358	0.00168932
CCL17	cg26585416	-0.00173325
CCL17	cg26646527	0.00923218
CCL17	cg26678970	0.00803179
CCL17	cg26802025	0.00200014
CCL17	cg26821293	-0.00297216
CCL17	cg26851650	0.00279115
CCL17	cg26896760	-0.000105831
CCL17	cg26930889	-0.0341596
CCL17	cg26954499	0.0012371
CCL17	cg27020573	-0.00196088
CCL17	cg27063932	-0.00343398
CCL17	cg27138892	-0.00269381
CCL17	cg27152128	0.0272956
CCL17	cg27164753	0.0048854
CCL17	cg27206295	0.0142041
CCL17	cg27264181	0.00405176
CCL17	cg27294431	-0.00174938
CCL17	cg27309631	0.00962092
CCL17	cg27315388	0.0104252
CCL17	cg27388777	-0.00248487
CCL17	cg27395440	-0.00398363
CCL17	cg27599376	0.00167317
CCL18	cg00054706	0.00190406
CCL18	cg00574958	-0.024709
CCL18	cg01019028	0.00175727
CCL18	cg01198655	-0.000711126
CCL18	cg01547142	-0.00491018
CCL18	cg01667892	-0.015565
CCL18	cg01915283	-0.0115842
CCL18	cg01960979	-0.00630598
CCL18	cg02068690	0.0142781
CCL18	cg02133716	-0.0192851
CCL18	cg02152265	2.71e-05
CCL18	cg02288684	0.0102678
CCL18	cg02452500	0.00652136
CCL18	cg03275698	0.0013745
CCL18	cg03301331	0.00173847
CCL18	cg03582047	0.0138049
CCL18	cg03882929	0.0158019
CCL18	cg04023434	-0.0118079
CCL18	cg04332442	-0.0300649
CCL18	cg04477962	-0.012111
CCL18	cg04714939	0.00366569
CCL18	cg04768002	0.00427596
CCL18	cg04875128	0.00502478
CCL18	cg05042728	-0.00200773
CCL18	cg05110389	-0.0306177
CCL18	cg05347965	0.0172305
CCL18	cg05508455	0.00434047
CCL18	cg05774915	0.0012601
CCL18	cg05928537	0.00927378
CCL18	cg05946694	0.0048498
CCL18	cg05991454	0.0273857
CCL18	cg06064269	0.00767566
CCL18	cg06268921	0.00664957
CCL18	cg06372850	0.00442221
CCL18	cg06500161	0.011031
CCL18	cg06530960	-0.0044594
CCL18	cg07213616	-0.0226982
CCL18	cg07279442	-0.00105638
CCL18	cg07326267	-0.000735248
CCL18	cg07346171	-0.00312097
CCL18	cg07504977	0.0160012
CCL18	cg07625840	0.00649986
CCL18	cg07735571	0.00427095
CCL18	cg07806886	0.00176749
CCL18	cg07839457	-0.0228433
CCL18	cg07920503	0.000341511
CCL18	cg08306614	-0.00237932
CCL18	cg08322234	0.00173948
CCL18	cg08540945	0.00188082
CCL18	cg08553913	0.00538426
CCL18	cg08672677	-0.00463259
CCL18	cg09221867	0.00805855
CCL18	cg09501333	-0.00474647
CCL18	cg09823288	-0.00282156
CCL18	cg10828900	0.00747354
CCL18	cg10880755	-0.0037278
CCL18	cg11024682	0.0180212
CCL18	cg11159417	-0.00290649
CCL18	cg11770664	-0.00666114
CCL18	cg11826999	-0.00749325
CCL18	cg11875028	-0.00537964
CCL18	cg11970480	-0.0191046
CCL18	cg12024906	0.0045974
CCL18	cg12127991	-0.00991411
CCL18	cg12609948	-0.000565598
CCL18	cg12678451	0.0159342
CCL18	cg12747056	-0.00676376
CCL18	cg12878216	-0.0144189
CCL18	cg13348458	0.00693384
CCL18	cg13473356	0.00287714
CCL18	cg13497017	-0.0006619
CCL18	cg13647155	0.00944609
CCL18	cg13910291	-0.00413409
CCL18	cg14240646	-0.00676626
CCL18	cg15014975	0.0187779
CCL18	cg15188939	0.00878662
CCL18	cg15551881	0.00839613
CCL18	cg15816271	-0.00736953
CCL18	cg16049600	0.00142993
CCL18	cg16788137	-0.0130329
CCL18	cg16851423	-0.013047
CCL18	cg16853034	0.0202794
CCL18	cg16867657	0.0155462
CCL18	cg17075538	0.00284841
CCL18	cg17522241	-0.00112728
CCL18	cg17526483	-0.00498322
CCL18	cg18149207	0.0156712
CCL18	cg18181703	-0.0431353
CCL18	cg19779123	0.00261612
CCL18	cg19824783	0.0109146
CCL18	cg19909658	-0.0143591
CCL18	cg20082170	0.00240585
CCL18	cg20805835	-0.00992482
CCL18	cg21232015	0.00331996
CCL18	cg21234342	-0.000434499
CCL18	cg21836275	0.00233173
CCL18	cg22454769	0.0115813
CCL18	cg22711274	0.0292387
CCL18	cg22792367	-0.00292106
CCL18	cg23387863	-0.019352
CCL18	cg23500537	0.0110024
CCL18	cg24070198	0.00688849
CCL18	cg24085426	-0.02005
CCL18	cg24174665	0.0235964
CCL18	cg24701867	-0.0103156
CCL18	cg24741609	0.0123187
CCL18	cg24834889	0.0136351
CCL18	cg25399998	-0.011401
CCL18	cg25594876	-0.0064275
CCL18	cg25678491	-3.33e-05
CCL18	cg26069615	-0.000642163
CCL18	cg26119367	0.00709249
CCL18	cg26126740	0.0222511
CCL18	cg26175448	0.0161159
CCL18	cg26275825	-0.00262449
CCL18	cg26629942	-0.0200079
CCL18	cg26691434	-0.0117946
CCL18	cg27192248	-0.0527159
CCL18	cg27243700	-9.84e-05
CCL21	cg00321709	-0.0137127
CCL21	cg00415057	-0.0039551
CCL21	cg00466364	0.00534846
CCL21	cg00760338	0.0039249
CCL21	cg00813509	0.0110491
CCL21	cg01175020	-0.0154262
CCL21	cg01247836	-0.0165559
CCL21	cg01616489	-0.070085
CCL21	cg01661567	0.00773256
CCL21	cg01881899	0.000387101
CCL21	cg02068690	0.0161259
CCL21	cg02155829	0.00315867
CCL21	cg02861056	0.00176278
CCL21	cg03448754	0.00306914
CCL21	cg03526224	-0.0162872
CCL21	cg03613353	-0.00376912
CCL21	cg03618918	0.00220672
CCL21	cg03687700	-0.0054986
CCL21	cg04657224	-0.0112208
CCL21	cg04788926	0.0195275
CCL21	cg04802386	0.00333973
CCL21	cg04887675	0.00423977
CCL21	cg05337258	-0.00967784
CCL21	cg06038777	-0.00416393
CCL21	cg06532856	-0.0093856
CCL21	cg06538684	0.00289151
CCL21	cg06690548	-0.0531864
CCL21	cg07068382	0.00459405
CCL21	cg07077900	0.00220571
CCL21	cg07545636	0.00282078
CCL21	cg07830750	-0.00376076
CCL21	cg07900968	0.00714229
CCL21	cg07926895	-0.0136744
CCL21	cg08252804	-0.0117681
CCL21	cg08506874	-0.00200875
CCL21	cg08519643	0.000302388
CCL21	cg08750807	-0.0203551
CCL21	cg09126090	-0.0265588
CCL21	cg09529023	0.0222603
CCL21	cg09686672	0.00665107
CCL21	cg09739536	-0.0131332
CCL21	cg09990440	-0.00122637
CCL21	cg10021295	-0.00425417
CCL21	cg10563109	-0.00395044
CCL21	cg10802936	-0.00777877
CCL21	cg10988359	-0.0107836
CCL21	cg11024682	0.0108514
CCL21	cg11092486	-0.0142084
CCL21	cg11349423	-0.00017439
CCL21	cg11643285	-0.0329925
CCL21	cg11722581	0.00866275
CCL21	cg12012524	-0.00404502
CCL21	cg12019475	-0.011212
CCL21	cg12116137	0.0145768
CCL21	cg12156831	0.0126483
CCL21	cg12471789	-0.00469084
CCL21	cg12716639	-0.00108803
CCL21	cg12780322	-0.00370375
CCL21	cg13375457	0.00452607
CCL21	cg13495369	-0.000861719
CCL21	cg13876222	0.0318945
CCL21	cg14616345	0.0119788
CCL21	cg14687145	0.00726349
CCL21	cg14710552	0.00122159
CCL21	cg14812474	-0.00495017
CCL21	cg15048078	0.00308996
CCL21	cg15175162	-0.00309134
CCL21	cg15213732	0.0121211
CCL21	cg15501552	-0.0152032
CCL21	cg16253537	0.0142579
CCL21	cg17169998	0.00743579
CCL21	cg17170088	0.023436
CCL21	cg17582545	0.0103839
CCL21	cg17681818	-0.00522145
CCL21	cg18542688	0.00829481
CCL21	cg18698690	0.00290701
CCL21	cg19250113	0.0138756
CCL21	cg19824710	-0.0134542
CCL21	cg20479870	-0.000578791
CCL21	cg20783319	-0.00606463
CCL21	cg21163415	-0.000908222
CCL21	cg21461082	0.00183287
CCL21	cg21495612	0.00338263
CCL21	cg21775675	-0.00605972
CCL21	cg21964662	-0.00471907
CCL21	cg22056870	0.0176944
CCL21	cg22816913	-0.00136293
CCL21	cg22960135	-0.010151
CCL21	cg23791442	-0.00155533
CCL21	cg24079790	0.0164925
CCL21	cg24163263	0.000997359
CCL21	cg24275356	0.00669216
CCL21	cg25227364	-0.00643723
CCL21	cg25259697	0.000787369
CCL21	cg25349939	0.0148701
CCL21	cg25969108	-0.00386209
CCL21	cg26702039	0.00655152
CCL21	cg27214652	0.0138761
CCL22	cg00462311	0.0118291
CCL22	cg00814580	-0.0100355
CCL22	cg01304182	0.015284
CCL22	cg01438056	-0.00706222
CCL22	cg02180766	0.000410722
CCL22	cg02276763	-0.00130576
CCL22	cg03450842	-0.0354494
CCL22	cg03783126	0.00456746
CCL22	cg04030905	-0.00809154
CCL22	cg04856590	0.00255239
CCL22	cg05169756	0.00442182
CCL22	cg05575921	-0.0259383
CCL22	cg06119452	0.00152806
CCL22	cg06623935	-0.0027081
CCL22	cg10727654	0.0250844
CCL22	cg11060910	-0.00570818
CCL22	cg11197664	0.0124373
CCL22	cg11938646	-0.00696859
CCL22	cg12590721	0.0178891
CCL22	cg13602484	-0.00840041
CCL22	cg14400718	-0.0065372
CCL22	cg16734795	0.000505475
CCL22	cg16879222	0.0452007
CCL22	cg17653955	-0.00752386
CCL22	cg17745339	0.00110551
CCL22	cg18507615	0.014571
CCL22	cg18921954	0.00713773
CCL22	cg20201639	0.00382967
CCL22	cg22762992	0.00175177
CCL22	cg23056823	0.0316061
CCL22	cg23522194	0.000499542
CCL22	cg24003560	0.00442439
CCL22	cg24852135	-0.0022304
CCL22	cg25648203	-0.00699136
CCL22	cg27226238	-0.0043656
CCL22	cg27334938	-0.00702193
CCL25	cg00165994	0.000664987
CCL25	cg00555666	-0.00616137
CCL25	cg00574958	-0.0288627
CCL25	cg01257345	-0.0017328
CCL25	cg03316174	-0.0108856
CCL25	cg03389928	0.0227838
CCL25	cg03507277	-0.00758988
CCL25	cg03529015	0.00139755
CCL25	cg04012515	-0.00933834
CCL25	cg04336379	0.00512808
CCL25	cg04378167	0.0100001
CCL25	cg04731544	0.00246225
CCL25	cg05147735	0.0211522
CCL25	cg05368608	-0.0172987
CCL25	cg06101725	5.43e-05
CCL25	cg06642941	0.000806994
CCL25	cg06838090	-0.00540024
CCL25	cg07386898	0.00374262
CCL25	cg07581775	0.00664466
CCL25	cg07998216	0.00418066
CCL25	cg09469355	-0.0267765
CCL25	cg10043865	0.0199952
CCL25	cg10211383	0.016953
CCL25	cg11331028	-0.00232183
CCL25	cg11478085	0.0236575
CCL25	cg11978634	0.0208464
CCL25	cg12167564	0.000340979
CCL25	cg12674145	-0.00248941
CCL25	cg12984580	0.0140453
CCL25	cg14185808	0.0146083
CCL25	cg14632140	0.000869525
CCL25	cg15501231	0.00198846
CCL25	cg15703756	-0.0245431
CCL25	cg15906151	0.00937627
CCL25	cg16564894	0.00482322
CCL25	cg17440248	0.00142154
CCL25	cg17623341	0.00280096
CCL25	cg18235026	0.0122859
CCL25	cg18634665	0.00402447
CCL25	cg19511862	0.00174883
CCL25	cg19693031	-0.033072
CCL25	cg21133540	-0.000746206
CCL25	cg21342910	0.000322316
CCL25	cg21722418	-0.0122405
CCL25	cg22063247	0.00361572
CCL25	cg23213442	-0.00727877
CCL25	cg23424800	-0.0031586
CCL25	cg23652526	0.000358978
CCL25	cg24068372	0.0178546
CCL25	cg24155937	-0.00154277
CCL25	cg25856120	-0.00482822
CCL25	cg26072213	-0.00313454
CCL25	cg26187942	-0.0156976
CCL25	cg26297866	-0.000952426
CCL25	cg26519342	-0.00268256
CCL25	cg26871347	0.00526082
CCL25	cg27219691	-0.0177626
CCL25	cg27243685	0.0152574
CCL25	cg27563968	0.000340582
CD163	cg00171126	-0.0106092
CD163	cg00196474	-0.010091
CD163	cg00230120	-0.0113945
CD163	cg00245075	-0.00551805
CD163	cg00259097	0.0109788
CD163	cg00520135	-0.00796777
CD163	cg00644351	0.00220094
CD163	cg00812761	0.00337926
CD163	cg01108642	0.0143139
CD163	cg01243823	-0.000660022
CD163	cg01548300	0.0132573
CD163	cg01681367	-0.00534959
CD163	cg01829024	-0.00513547
CD163	cg02147989	0.0169425
CD163	cg02981703	0.00299441
CD163	cg03238702	-0.00577616
CD163	cg03653817	-0.0147566
CD163	cg03731202	0.00332968
CD163	cg03886315	-0.0416071
CD163	cg04043011	-0.000309256
CD163	cg04512424	0.0173388
CD163	cg04610187	-0.00835529
CD163	cg04678644	-0.000416823
CD163	cg04710402	-0.0142967
CD163	cg04922154	-0.0187635
CD163	cg04982193	0.000326614
CD163	cg05034374	0.000440647
CD163	cg05106191	-0.0231494
CD163	cg05503916	0.00130742
CD163	cg06038367	0.00197623
CD163	cg06068373	0.0136036
CD163	cg06192883	0.000669182
CD163	cg06292146	-0.00657086
CD163	cg06307943	-0.0174645
CD163	cg06500161	0.00284788
CD163	cg06545359	-0.00634074
CD163	cg06553107	0.0265652
CD163	cg06639763	-0.000587283
CD163	cg06745965	1.17e-05
CD163	cg06965169	-0.0019759
CD163	cg06969622	-0.00574322
CD163	cg07216976	0.00284381
CD163	cg07342545	0.0193466
CD163	cg07375256	0.00269696
CD163	cg07444554	-0.0018766
CD163	cg07564061	0.00375797
CD163	cg07691146	-0.00680761
CD163	cg07839457	-0.135288
CD163	cg08428188	-0.00185019
CD163	cg08443814	0.00137854
CD163	cg08463775	-0.00861842
CD163	cg08482465	0.00676165
CD163	cg08634298	-0.00656018
CD163	cg08981478	-0.00454527
CD163	cg09062288	0.00961562
CD163	cg09161412	-0.00130125
CD163	cg09272186	-0.0044144
CD163	cg09507608	-0.00284039
CD163	cg09738410	-0.00150493
CD163	cg09801621	-0.030583
CD163	cg09958090	0.00189726
CD163	cg10115368	-0.00289149
CD163	cg10279487	-0.0139272
CD163	cg10342789	0.000144516
CD163	cg10693058	-0.00762657
CD163	cg10780002	-0.000293477
CD163	cg11024682	0.0431371
CD163	cg11033938	-0.00173592
CD163	cg11219407	0.0197976
CD163	cg11240043	-0.00615266
CD163	cg11418036	0.00369652
CD163	cg11527695	-0.00150215
CD163	cg11631518	0.00681578
CD163	cg11806635	0.00529403
CD163	cg12180253	-0.00046959
CD163	cg12267291	-0.00467082
CD163	cg12648811	0.00193465
CD163	cg12785276	-0.00425715
CD163	cg12855247	0.00277817
CD163	cg13362794	0.00106453
CD163	cg14178765	0.00788177
CD163	cg14195992	0.022114
CD163	cg14209522	0.0158646
CD163	cg14494623	-0.00453239
CD163	cg14527610	0.00858569
CD163	cg14537362	-0.000972126
CD163	cg14689456	0.00111207
CD163	cg14751914	0.00139399
CD163	cg14902168	-0.0168998
CD163	cg15094634	0.00697277
CD163	cg15244223	0.0149344
CD163	cg15464485	0.000331173
CD163	cg15551881	0.0351518
CD163	cg15776929	-0.00725964
CD163	cg15985196	0.0229017
CD163	cg16064623	-0.000104193
CD163	cg16173736	0.00397757
CD163	cg16361282	0.0103414
CD163	cg16411857	-0.00822851
CD163	cg16583279	0.00310831
CD163	cg16590012	-0.0052885
CD163	cg16757248	0.0162911
CD163	cg16919456	-0.0174619
CD163	cg17060195	4.59e-05
CD163	cg17061206	-0.00107074
CD163	cg17271180	-0.000383388
CD163	cg17430424	-0.00611969
CD163	cg17826834	0.00146592
CD163	cg17851021	0.00916398
CD163	cg18383069	-0.0049386
CD163	cg18496140	0.0026046
CD163	cg18539745	-0.00464668
CD163	cg18813148	0.00510012
CD163	cg19265972	0.0260864
CD163	cg19438469	0.0100456
CD163	cg19585797	-0.0203819
CD163	cg19927028	0.00397811
CD163	cg20812772	-0.00788884
CD163	cg20858454	-0.00493812
CD163	cg21554886	0.00106197
CD163	cg21590827	-0.000197269
CD163	cg22158475	0.00178088
CD163	cg22412063	-0.00308442
CD163	cg22829706	0.00393074
CD163	cg23072086	0.0149769
CD163	cg23268290	-0.0046176
CD163	cg23299133	0.0129788
CD163	cg23345618	-0.0169188
CD163	cg23433318	0.00606283
CD163	cg23444713	0.00191083
CD163	cg23740652	0.00550007
CD163	cg23957311	-0.0381413
CD163	cg24118521	0.0181893
CD163	cg24153044	0.00871845
CD163	cg24393673	-0.0201496
CD163	cg24553364	0.00755471
CD163	cg24722365	-0.000842566
CD163	cg25034941	0.00981908
CD163	cg25052320	-0.0162729
CD163	cg25087851	-0.0181158
CD163	cg25645310	0.00800786
CD163	cg25879360	-0.00200948
CD163	cg26314722	0.00477846
CD163	cg26354221	0.0037189
CD163	cg26470501	-0.00104704
CD163	cg26584747	-0.000709965
CD163	cg26687497	-0.00448965
CD163	cg26882164	0.0152503
CD163	cg27005487	-0.00488568
CD163	cg27274446	-0.00505649
CD163	cg27523491	0.00193189
CD209	cg00021945	0.00800789
CD209	cg00248638	0.00318059
CD209	cg00259966	-0.00454313
CD209	cg00501622	0.00806349
CD209	cg00555393	-0.00401894
CD209	cg00652772	0.0244771
CD209	cg00861380	-0.000675784
CD209	cg00953399	0.00588575
CD209	cg01601712	-0.00467668
CD209	cg01612247	0.00682052
CD209	cg01957088	-0.00217477
CD209	cg02194789	0.0109292
CD209	cg02471512	-0.000555486
CD209	cg02531548	0.0125172
CD209	cg02638348	0.01179
CD209	cg02674662	0.000179689
CD209	cg03011500	0.00227974
CD209	cg03014934	0.00320829
CD209	cg03476525	-0.00868539
CD209	cg03608342	-0.00141695
CD209	cg03991297	0.00217605
CD209	cg04194066	-0.0427501
CD209	cg04349311	0.00848545
CD209	cg04369957	-0.00531045
CD209	cg04486648	-0.00271926
CD209	cg04487479	0.00787598
CD209	cg05001344	0.0263764
CD209	cg05064567	-0.00160688
CD209	cg05075545	0.00199581
CD209	cg05083393	-0.0166024
CD209	cg05249479	0.00322756
CD209	cg05365320	0.00653869
CD209	cg05644480	0.0271425
CD209	cg05652090	0.000697064
CD209	cg05943860	0.00866642
CD209	cg06382526	0.00426154
CD209	cg06765514	-0.0154922
CD209	cg07184142	-0.0103951
CD209	cg07464977	-0.00505813
CD209	cg07493858	0.00394422
CD209	cg07570573	-0.0189793
CD209	cg07678010	-0.0203113
CD209	cg08076102	-0.0099006
CD209	cg08189615	0.00504246
CD209	cg08202165	0.00661987
CD209	cg08219219	0.0058223
CD209	cg08566437	0.00540646
CD209	cg08863693	-0.0263969
CD209	cg09106231	0.00798508
CD209	cg09198031	0.00303182
CD209	cg09459714	0.00562952
CD209	cg09515665	0.00326488
CD209	cg09527769	-0.00283066
CD209	cg09619347	-0.00707836
CD209	cg09625781	-0.00194054
CD209	cg09649495	-0.00343557
CD209	cg09745638	0.0283283
CD209	cg09930496	0.00555639
CD209	cg10683435	-0.00250295
CD209	cg10725912	-0.00331578
CD209	cg10776533	0.0044947
CD209	cg11095839	0.0115435
CD209	cg11097902	-0.0515116
CD209	cg11330469	0.00352146
CD209	cg11411838	-0.01739
CD209	cg11649221	0.0151881
CD209	cg11666924	6.29e-05
CD209	cg11674355	-0.00627762
CD209	cg11770664	0.0257604
CD209	cg11794625	0.00772755
CD209	cg11983576	0.0144435
CD209	cg12143168	0.00191581
CD209	cg12224394	-0.0018271
CD209	cg12236761	-0.00236657
CD209	cg12266551	0.00534405
CD209	cg12532563	-0.00468159
CD209	cg12629689	-0.00421542
CD209	cg12880095	-0.00309133
CD209	cg12921411	0.0245772
CD209	cg12980201	-0.000286569
CD209	cg13207326	-0.0082115
CD209	cg13682044	0.0126984
CD209	cg13775636	-0.00377108
CD209	cg13807578	-0.0145439
CD209	cg13868347	-0.00484571
CD209	cg13875536	-0.0178928
CD209	cg13927782	0.00340527
CD209	cg14285533	-0.00135683
CD209	cg14331882	0.0103317
CD209	cg14341014	-0.00660619
CD209	cg14476101	0.0393648
CD209	cg14571682	-0.00471202
CD209	cg15072735	0.0239305
CD209	cg15148028	0.00223643
CD209	cg15190383	-0.0126076
CD209	cg15325961	0.00408265
CD209	cg15980798	-0.00178687
CD209	cg16269733	0.000329777
CD209	cg16286055	0.0011084
CD209	cg16736630	-0.00365866
CD209	cg16850687	-0.00036513
CD209	cg16860991	-0.00814788
CD209	cg17022232	0.00401678
CD209	cg17283383	-0.00569777
CD209	cg17351862	0.0162594
CD209	cg17501210	0.0141071
CD209	cg17662083	0.017865
CD209	cg17720157	0.000547961
CD209	cg17960426	0.0147252
CD209	cg18141902	0.0100838
CD209	cg18257996	0.00141535
CD209	cg18340446	-0.00246162
CD209	cg18417954	-0.0029466
CD209	cg18481241	-0.0212985
CD209	cg18671037	-0.00468053
CD209	cg18709904	-0.00706461
CD209	cg18861762	0.0224336
CD209	cg19270409	-0.00288393
CD209	cg19373545	0.00346664
CD209	cg19638749	0.0175368
CD209	cg19731612	0.0125852
CD209	cg19888684	0.0156323
CD209	cg19893750	-0.0153963
CD209	cg19958024	0.00929365
CD209	cg20116670	0.00186406
CD209	cg20228731	0.00369284
CD209	cg20369775	-0.00825138
CD209	cg20518446	0.0200205
CD209	cg20648501	-6.25e-05
CD209	cg20703671	0.000807367
CD209	cg20776947	0.0093813
CD209	cg20952452	0.000676894
CD209	cg21126487	0.00506262
CD209	cg21126707	0.00757009
CD209	cg21205855	0.000898021
CD209	cg21434376	-0.000372937
CD209	cg21535980	0.00364429
CD209	cg21592463	-0.00184964
CD209	cg21700831	-0.00600381
CD209	cg21919900	0.00182806
CD209	cg22306928	-0.00290046
CD209	cg22445992	0.0121758
CD209	cg22503047	0.0210303
CD209	cg22736956	0.00656116
CD209	cg22953960	0.00195017
CD209	cg23041295	-0.00316797
CD209	cg23144445	0.00976838
CD209	cg23159165	0.0125967
CD209	cg23255963	0.00515222
CD209	cg24083367	0.0126152
CD209	cg24126844	0.000676885
CD209	cg24940370	-0.00214991
CD209	cg26332552	-0.0178321
CD209	cg26378403	0.00152963
CD209	cg26629969	0.0109824
CD209	cg26655772	-0.0161171
CD209	cg26875626	-0.00641815
CD209	cg26929272	0.0100881
CD209	cg26934683	-0.00127734
CD209	cg27110206	0.00117848
[truncated: 10,484 more rows]
